# Supplementary material for: Drosophila Phosphatase of Regenerating Liver Is Critical for Photoreceptor Cell Polarity and Survival during Retinal Development
Source: Int J Mol Sci. 2023 Jul 15;24(14):11501. doi: 10.3390/ijms241411501 (PMC10380645; doi:10.3390/ijms241411501)
Supplement: Supplementary file 1 [file ijms-24-11501-s001.zip]

Archive with 1 entries (1 files):
- ijms-2494791-supplementary.pdf
